# Supplementary material for: CD4-binding site immunogens elicit heterologous anti-HIV-1 neutralizing antibodies in transgenic and wildtype animals
Source: Sci Immunol. Author manuscript; Available in PMC 2024 Feb 17. (PMC10202037; doi:10.1126/sciimmunol.ade6364)
Supplement: data file S1 [file NIHMS1887584-supplement-data_file_S1.xlsx]

## Sheet: Fig 1E
IOMA iGL
		IGT2 gp120			IGT1 gp120			426c .TM4 gp120
Conc (µg/mL)		Abs 450	Std. Dev.		Abs 450	Std. Dev.		Abs 450	Std. Dev.
100		2.06	0.129		1.771	0.048		0.158	0.052
33.333		2.026	0.099		1.707	0.025		0.119	0.024
11.111		1.914	0.084		1.411	0.201		0.069	0.033
3.704		1.405	0.154		0.955	0.312		0.063	0.019
1.235		0.859	0.244		0.462	0.259		0.057	0.03
0.412		0.485	0.121		0.216	0.137		0.054	0.042
0.137		0.231	0.08		0.097	0.076		0.057	0.01
0.046		0.149	0.021		0.061	0.027		0.064	0.001

## Sheet: Fig 2B
	IGT2 ELISA – Area Under the Curve (AUC)
	Week 0		Week 3		Week 8		Week 13		Week 18		Week 23
	IGT2	KO	IGT2	KO	IGT2	KO	IGT2	KO	IGT2	KO	IGT2	KO
ES30	0	0	199	0	8239	0	10477	15	5193	415
ES32	7.23	0	0	0	13.6	24.4	23	72.2	25.9	319
ES34	0	0	62.1	0	0	0	120	0	321	0
ES37	22.9	0	12.8	8.63	183	88.9	835	847	799	380
ET33	0	275	0	0	0	126	0	0	11.3	0
ET34	0	0	0	143	17.6	20.1	247	12.8	1499	31.4
HP1	405	3.1	0	0	863	0	4864	66.5	10302	389	17167	69.1
HP2	68.1	412	203	200	11595	8.4	28796	521	24822	314	34504	307
HP3	0	0	304	19.1	4912	11.8	18539	12.8	17370	0	26672	120
HP4	13.5	0	67.3	0	709	0	319	0	0	15.5	379	241
HP6*	0	0	0	0	1985	0	9665	0	1946	0
HP7	122	216	301	144	3300	0	10902	2.3	6118	0	8371	0
HQ4	0	3.91	0	12.6	2530	0	9483	427	3600	677	16225	65.5
*NOTE:
Mouse HP6 died at week 22 before the terminal bleed, which was unrelated to the immunogen and due to a fight with a littermate.
Any data shown for HP6 at week 23 was generated using week 21 serum (post-boost 4).
However, this sample was in low quantity and therefore could not be included in all experiments anaylyzing terminal bleed sera from transgenic mice.
		69.1
		307
		120
		241
		0
		65.5

## Sheet: Fig 2C
	IGT1 ELISA – Area Under the Curve (AUC)
	Week 0		Week 3		Week 8		Week 13		Week 18		Week 23
	IGT1	KO	IGT1	KO	IGT1	KO	IGT1	KO	IGT1	KO	IGT1	KO
ES30	12.1	12.6	861	0	11156	0	14112	0	6831	126
ES32	11.9	0	0	0	45.7	0	145	284	153	102
ES34	0	0	0	14.6	68.4	68.5	0	337	19.3	0
ES37	0	0	0	2.14	67.7	71.8	797	251	291	38.2
ET33	0	10.6	0	16.6	0	8.07	0	0	0	2.39
ET34	0	2.41	14.5	236	123	24	1627	1478	6388	112
HP1	454	0	0	151	236	129	8994	34.7	26954	0	37455	8.28
HP2	451	147	492	43.6	22489	14.1	42537	0	33759	9.7	43407	546
HP3	0	0	175	0	6471	0	28978	0	25991	0	36450	536
HP4	0	63.1	0	44.6	12.2	12.7	39.3	0	0	70.9	357	355
HP6	0	187	17.7	13	2813	231	16556	442	4363	50.7
HP7	407	223	213	207	5714	0	17223	0	6389	0	10056	294
HQ4	423	0	84.2	0	2502	12.4	10108	160	3368	228	18325	41.6
*NOTE:
Mouse HP6 died at week 22 before the terminal bleed, which was unrelated to the immunogen and due to a fight with a littermate.
Any data shown for HP6 at week 23 was generated using week 21 serum (post-boost 4).
However, this sample was in low quantity and therefore could not be included in all experiments anaylyzing terminal bleed sera from transgenic mice.

## Sheet: Fig 2D
	426c ELISA – Area Under the Curve (AUC)
	Week 0			Week 3			Week 8			Week 13			Week 18			Week 23
	D279N	WT	KO	D279N	WT	KO	D279N	WT	KO	D279N	WT	KO	D279N	WT	KO	D279N	WT	KO
ES30	102	28.6	513	14.2	23.6	92.6	559	55.9	327	4127	209.8	438	4851	3367	223
ES32	673	77.9	16.5	7.92	10.6	0	68.7	360	0.638	384	361.9	622	718	1662	544
ES34	215	0	0	132	13.4	0	1590	1325	241	1803	4900	538	204	893	22.9
ES37	8.75	0	0	32.4	0	11.3	733	94.7	87.8	2513	2287	428	973	946	44.4
ET33	5.04	22.1	51.5	0	11.1	216	226	38.1	8.1	36	2689	0	25.2	0.807	0
ET34	16.8	186	0	55.8	111	0.7	141	456	60.9	724	4735	300	1575	32.6	48.9
HP1	0	0	66	20.7	537	13.6	17.4	821	30.7	235	8300	113	11356	7159	78.7	18814	646	462
HP2	0	0	193	33	283	28.8	191	4.61	326	8886	7913	300	13893	2961	484	21431	252	362
HP3	51.6	588	0	12.2	3.98	0	300	861	0	3734	2427	402	7437	2314	0	23112	1756	399
HP4	69.7	0	236	177	56.8	303	253	604	36.9	14.6	467.3	0	418	832	22.4	363	694	191
HP6	374	212	0	13.7	213	3.17	138	607	54.7	670	1913	253	443	2275	68.2	473	40.8
HP7	157	5.91	136	9.01	8.78	52.6	26.6	85.9	60.8	818	630.7	79.7	1915	1357	326	6072	1227	96.5
HQ4	3.84	291	126	0	0	11.5	124	22.4	28.9	3237	255.8	248	2622	874	332	14400	170	305
*NOTE:
Mouse HP6 died at week 22 before the terminal bleed, which was unrelated to the immunogen and due to a fight with a littermate.
Any data shown for HP6 at week 23 was generated using week 21 serum (post-boost 4).
However, this sample was in low quantity and therefore could not be included in all experiments anaylyzing terminal bleed sera from transgenic mice.

## Sheet: Fig 2E
	Env ELISA – Area Under the Curve (AUC)
	BG505		AMC011		B41		CH119		CE0217
	Week 0	Week 23	Week 0	Week 23	Week 0	Week 23	Week 0	Week 23	Week 0	Week 23
ES30	106	3040	23.2	1119	126	5242	171	4256	431	8054
ES32	0	281	67.4	107	95.1	174	345	217	46.6	46.6
ES34	212	280	200	27.3	0	44	6.05	351	10.9	473
ES37	17.2	75.9	0	846	139	1540	0	477	354	396
ET33	0	0	157	0	0	0	0	331	6.7	24.7
ET34	0	129	105	746	0	1907	0	440	0	320
HP1	0	2800	20	165	0	2677	132	3654	441	10834
HP2	495	2944	0	525	379	2277	0	890	232	2792
HP3	0	650	0	1997	0	6626	0	2258	0	6383
HP4	474	73.6	0	203	417	2907	0	180	44.3	141
HP6	2.14	0	157	88	0	0	0	205	0	46.1
HP7	82.4	1137	72.2	8.54	0	216	100	145	99.4	2315
HQ4	0	0	2.1	15.6	0	1805	309	281	0	1222
*NOTE:
Mouse HP6 died at week 22 before the terminal bleed, which was unrelated to the immunogen and due to a fight with a littermate.
Any data shown for HP6 at week 23 was generated using week 21 serum (post-boost 4).
However, this sample was in low quantity and therefore could not be included in all experiments anaylyzing terminal bleed sera from transgenic mice.

## Sheet: Fig 2F
	Env ELISA – Area Under the Curve (AUC)
	CNE8		CNE8 N276A		CNE20		CNE20 N276A
	Week 0	Week 23	Week 0	Week 23	Week 0	Week 23	Week 0	Week 23
ES30	51.9	2054	0	10074	0	2954	724	5902
ES32	281	155	0	394	237	169	5.86	471
ES34	14.2	26.8	0	329	0	0	0	34.4
ES37	1.3	613	646	1693	0	759	594	917
ET33	21	54.2	55.9	9.94	161	9	34.7	9.02
ET34	0	146	140	487	238	185	0	359
HP1	300	215	0	519	0	3399	384	8713
HP2	0	467	569	888	518	5696	4.94	10730
HP3	673	2265	0	5094	326	5950	19.7	6713
HP4	454	543	7.9	262	42.1	97.8	0	84.4
HP6	133	999	12	21.8	5.82	0	0	0
HP7	346	228	9.61	265	0	2886	0	3349
HQ4	0	0	0	1463	0	17.9	168	291
*NOTE:
Mouse HP6 died at week 22 before the terminal bleed, which was unrelated to the immunogen and due to a fight with a littermate.
Any data shown for HP6 at week 23 was generated using week 21 serum (post-boost 4).
However, this sample was in low quantity and therefore could not be included in all experiments anaylyzing terminal bleed sera from transgenic mice.

## Sheet: Fig 2H
	426c ELISA – Area Under the Curve (AUC)
Mouse #	Group 1	Group 2	Group 3	Group 4	Group 5	Group 6	Group 7	Group 8
1	4460	54.4	406.6	0	17.12	0	0	30.15
2	2755	0	10.11	0	0	0	0	377.3
3	1986	20.45	6.925	9.88	0	0.66	0	304.8
4	2039	16.55	6.445	160.3	65.9	1.114	1.975	347.7
5	1.85	1264	19.7	252.1	36.6	8.171	0	0
6	1236	125.6	29.7	0	66.04	0	1987	59.4
7	1739	2.25	854.6	146.5	10.13	2.529	0.8	38.8
8	1401		901.3	267.7	99.8	1.75	0	0
9	2849		2151
10	1764		60.2
11	3376		52.1
12	7132		40.69
13	3337
*NOTE:
Mouse HP6 died at week 22 before the terminal bleed, which was unrelated to the immunogen and due to a fight with a littermate.
Any data shown for HP6 at week 23 was generated using week 21 serum (post-boost 4).
However, this sample was in low quantity and therefore could not be included in all experiments anaylyzing terminal bleed sera from transgenic mice.

## Sheet: Fig 4B
	IGT1 ELISA – Area Under the Curve (AUC)
	Week 0		Week 3		Week 8
	IGT1	KO	IGT1	KO	IGT1	KO
M1	49.9	139	385	497	342	64.6
M3	82.1	268	639	66.8	2741	155
M4	21.8	61.8	0	24.9	505	116
M5	26.4	3.21	0	11.9	33.7	257
M13	28.2	261	621	411	20474	1079
M14	50	49.1	152	85.9	9323	634
M15	9.5	14.7	48.7	36.1	3696	173
M21	60.8	8.2	0	23.2	4172	250
M22	33	0	11	47.6	20.8	30.9
M23	485	5.24	463	214	3161	117
M24	44.4	1.37	2177	211	8639	851
M25	866	0	1710	64.1	38094	1683
M26	8.7	387	10.4	504	69.5	7.4
M27	311	282	2698	102	38977	737
M28	5.04	40	2844	115	22757	665
M29	364	109	486	311	24908	3865

## Sheet: Fig 4C
3D3 ELISA	Naive			Prime			Boost 1			Boost 2			Boost 3			Boost 4
Reciprocal Serum Dilution	Mean	Std Dev		Mean	Std Dev		Mean	Std Dev		Mean	Std Dev		Mean	Std Dev		Mean	Std Dev
100	0	0.043		0.157	0.3		0.208	0.384		0.222	0.359		0.252	0.371		0.292	0.355
300	0	0.027		0.059	0.132		0.101	0.258		0.1	0.209		0.119	0.223		0.16	0.246
900	0	0.025		0.024	0.065		0.052	0.143		0.045	0.12		0.051	0.123		0.072	0.101
2700	0	0.024		0.01	0.033		0.025	0.08		0.018	0.059		0.024	0.069		0.041	0.056
8100	0	0.02		0.004	0.024		0.012	0.042		0.005	0.029		0.009	0.028		0.022	0.013
24300	0	0.021		0.001	0.024		0.003	0.029		-0.001	0.024		-0.001	0.024		0.011	0.012
72900	0	0.022		-0.002	0.022		0	0.024		-0.005	0.02		-0.005	0.02		0.006	0.009
218700	0	0.02		0.001	0.023		0	0.021		-0.002	0.02		-0.005	0.018		0.007	0.007
3D7 ELISA	Naive			Prime			Boost 1			Boost 2			Boost 3			Boost 4
Reciprocal Serum Dilution	Mean	Std Dev		Mean	Std Dev		Mean	Std Dev		Mean	Std Dev		Mean	Std Dev		Mean	Std Dev
100	0	0.043		0.147	0.3		0.2	0.384		0.231	0.359		0.254	0.371		0.286	0.355
300	0	0.027		0.054	0.132		0.091	0.258		0.108	0.209		0.11	0.223		0.159	0.246
900	0	0.025		0.022	0.065		0.046	0.143		0.055	0.12		0.056	0.123		0.087	0.101
2700	0	0.024		0.015	0.033		0.025	0.08		0.024	0.059		0.023	0.069		0.053	0.056
8100	0	0.02		0.006	0.024		0.011	0.042		0.012	0.029		0.01	0.028		0.033	0.013
24300	0	0.021		0.006	0.024		0.009	0.029		0.008	0.024		0.011	0.024		0.033	0.012
72900	0	0.022		0.001	0.022		0.004	0.024		0.002	0.02		0.004	0.02		0.025	0.009
218700	0	0.02		0.001	0.023		-0.001	0.021		0	0.02		0.003	0.018		0.018	0.007

## Sheet: Fig 4D
	Env ELISA – Area Under the Curve (AUC)
	BG505		AMC011		B41		CH119		CE0217
	Week 0	Week 23	Week 0	Week 23	Week 0	Week 23	Week 0	Week 23	Week 0	Week 23
M1	167	460	0	2965	31.5	2965	2089	2068	7.04	2526
M3	2.83	968	52.6	4482	6.72	4231	124	1369	64.8	2597
M4	13.8	129	10.6	339	3.54	1589	0	529	237	123
M5	0	0	14.9	553	969	1909	7.58	95.6	19.7	0
M13	0	837	21	8053	5.55	6405	0	2661	0	4714
M14	155	309	233	3294	0	2465	148	563	61.1	2623
M15	0	822	59.7	550	0	1731	0	993	8.18	1513
M21	257	1483	0	8604	0	5061	0	4039	94.3	6034
M22	0	1160	578	3658	1275	6373	0	1314	56.9	4157
M23	0	748	95.9	4257	5.76	2129	0	1159	135	2126
M24	2.84	1072	140	2148	2.83	1224	0	1204	0	2090
M25	0	1108	0	4401	523	2154	0	2378	0	2131
M26	0	57.8	3.31	591	0	985	2.9	545	0	471
M27	268	3531	0	3030	5.83	2464	0	1565	4.61	495
M28	303	1932	0	5644	33.3	3358	0	2649	12.8	6128
M29	159	4876	0	7065	0	4817	0	2693	0	5152

[truncated: 11 more sheets: Fig 4E, Fig 5B, Fig 5C, Supp Fig 1G, Supp Fig 1J, Supp Fig 2D, Supp Fig 2E, Supp Fig 2G, Supp Fig 2H, Supp Fig 4B, Supp Fig 8A]
